# Supplementary material for: Magnetite (Fe3O4) Supported on Bagasse Sugarcane Fibers as Catalyst for Plasma-Degradation of Organic Pollutant in Water: Effect of Oxidation Inhibitor Agents on the Particles’ Shape and Catalytic Activity
Source: Polymers (Basel). 2026 Jul 14;18(14):1730. doi: 10.3390/polym18141730 (PMC13417173; doi:10.3390/polym18141730)
Supplement: Supplementary file 1 [file polymers-18-01730-s001.zip]

Archive with 1 entries (1 files):
- polymers-4045032-supplementary.pdf
